# Supplementary material for: Anti-inflammatory effect of bergamot leaves extract attenuates cardiac remodeling in obese rats by regulating the protein expression of the collagen/metalloproteinase axis
Source: PLoS One. 2025 Oct 24;20(10):e0334015. doi: 10.1371/journal.pone.0334015 (PMC12551895; doi:10.1371/journal.pone.0334015)
Supplement: S1 Data — The minimal data set underlying the findings reported in our study. (XLSX) [file pone.0334015.s003.xlsx]

## Sheet: Data figures
Fig.1A	Mean	Standard deviation	Median	Interquartile range	Statistical method used	P value	# samples
C	12692	2564.07			One-way ANOVA with Tukey’s post-hoc	p<0.001 p=0.004	6
HSF	29982.1	7008.56					6
HSF+BLE	18696.8	4532.74					6
Fig.1B
C			25312.5	34834 - 18967	Kruskal-Wallis with Tukey’s post-hoc	p<0.05	6
HSF			120984	213968 - 52232			6
HSF+BLE			22707.9	24821 - 14916			6
Fig.2
C	0.71	0.07			One-way ANOVA with Tukey’s post-hoc	p=0.009 p<0.001	6
HSF	0.43	0.09					6
HSF+BLE	0.84	0.22					6
Fig.3
C	1.00	0.18			One-way ANOVA with Tukey’s post-hoc	p=0.038 p=0.034 p<0.001	6
HSF	1.32	0.27					6
HSF+BLE	0.68	0.11					6
